# Supplementary material for: Bacterial and Fungal Co-Occurrence in the Nudibranch, Pteraeolidia semperi
Source: Life (Basel). 2022 Nov 28;12(12):1988. doi: 10.3390/life12121988 (PMC9786341; doi:10.3390/life12121988)
Supplement: Supplementary file 1 [file life-12-01988-s001.zip]

Archive with 1 entries (1 files):
- life-2023656-supplementary.xlsx
