# Supplementary material for: Bacterial and Fungal Co-Occurrence in the Nudibranch, Pteraeolidia semperi
Source: Life (Basel). 2022 Nov 28;12(12):1988. doi: 10.3390/life12121988 (PMC9786341; doi:10.3390/life12121988)
Supplement: Supplementary file 1 [file life-12-01988-s001.zip › life-2023656-supplementary.xlsx]

## Sheet: Table S1
Table S1 - Total number of sequences in each sample, and the number of sequences after filtering and removing chimeric sequences for bacterial (16S) and fungal (ITS) data
	16S			ITS
Sample	reads.in	reads.out	no.chim	reads.in	reads.out	no.chim
Blank_1	27310	16808	14444	1761	1431	1431
Blank_2	31133	18723	17838	15	1	1
Blank_3	30393	12951	10750	10918	3877	3876
Blank_4	21743	11340	11264	11502	2	0
Blank_5	31226	14625	14053	13340	4	0
CY01	295939	206792	184910	10891	843	839
CY02	120754	84363	78594	5504	1371	1371
HG01	139016	100163	91212	2605	390	366
HG02	225523	158470	143938	5009	3036	2977
HG03	143962	100689	94444	3176	1926	1889
HG04	173750	121715	110128	1849	568	524
HG05	153253	114539	104597	5000	1550	1547
HG06	164161	121366	104348	9	0	0
HG07	178386	118067	107237	7378	523	503
HN01	215375	155182	143966	2725	1050	963
HN02	241545	169858	157781	3102	479	443
HN03	219968	151240	132947	3283	219	196
HN04	209567	147313	137253	6347	1901	1764
HN05	145618	93960	86132	38563	33711	32732
HN06	197036	134376	121225	4578	644	451
HN07	198412	138861	120051	3155	872	849
HN08	203129	144987	123906	5586	1700	1615
HN09	188717	129840	120029	1899	567	531
HN10	185199	137090	127534	11456	7673	7594
HN11	136417	101418	91455	187	71	66
HN12	169598	115519	104579	22398	15302	15010
HN13	157398	115422	108621	2636	884	822
HN14	178134	124475	112914	5270	2802	2706
HN15	185490	127104	113335	13220	6541	6095
HW01	224522	145535	126235	6850	3459	3429
HW02	236636	158840	146069	2464	451	441
HW03	230564	151700	141449	1375	435	339
HW04	151693	114734	106386	3030	731	685
HW05	176736	124610	114670	2002	592	564
JG01	191656	126356	118490	11097	8997	8737
JG02	153947	105275	95169	19599	12558	12472
JG03	180666	127554	114274	16205	4942	4805
JG04	143799	100969	92049	18570	10396	10201
JG05	167487	118456	109940	12179	5397	5134
SS01	171640	115504	104808	15752	12320	12019
SS02	145740	99819	94409	19285	15725	15252
SS03	188428	133236	122559	4080	1552	1507
SS04	205658	149426	126660	4095	922	894
SS05	165541	120168	104554	2596	864	804
TK01	191500	131637	115044	2962	593	513
TK02	186989	122622	111727	8192	5354	5054
TK03	172895	127629	115650	22743	20340	19705
TK04	271258	189639	175031	3560	1448	1443
TK05	151966	113121	102334	24005	21860	21248
TK06	173276	120124	111581	7943	4033	4023
TK07	198041	141310	129372	3329	1206	1093
TK08	157343	111359	103844	34337	30913	29898
TK09	140544	103033	93439	19789	17144	16651
TK10	172192	119106	107242	15722	12322	11977
TS1	156361	102710	88498	11	1	1
TS2	199241	125479	111215	3558	1005	934
Total	9474471	6587207	5972183	488692	285498	276984

## Sheet: Table S2
Table S2 - ANOVA was conducted on the effect of site on the bacterial (16S) and fungal (ITS) community alpha diversity metrics, Shannon diversity index and species richness, associated with Pteraeolidia semperi
		Shannon Diversity					Richness
		Df	Sum Sq	Mean Sq	F value	Pr (>F)	Df	Sum Sq	Mean Sq	F value	Pr (>F)
16S	Site	3	3.707	1.2355	2.223	0.0995	3	4394	1464.6	2.884	0.0469
	Residuals	42	23.34	0.5557			42	21330	507.9
ITS	Site	3	4.187	1.3957	3.027	0.0408	3	92.4	30.79	0.796	0.504
	Residuals	39	17.982	0.4611			39	1509.4	38.7

## Sheet: Table S3
Table S3 - PERMANOVA conducted on the effect of sampling site on the bacterial (16S) and fungal (ITS) community compositions associated with Pteraeolidia semperi, with both Weighted UniFrac and Bray-Curtis distances
		Weighted UniFrac					Bray-Curtis
		Df	Sum Sq	R2	F	Pr (>F)	Df	Sum Sq	R2	F	Pr (>F)
16S	Site	3	0.4194	0.139	22605	0.03	3	1.2737	0.1658	2.7579	0.01
	Residuals	42	2.5971	0.861			42	6.4655	0.8354
	Total	45	3.0164	1			45	7.7392	1
ITS	Site	3	1.8703	0.15274	2.3435	0.001	3	2.3228	0.145	2.2047	0.001
	Residuals	39	10.3749	0.84726			39	13.6968	0.855
	Total	42	12.2452	1			42	16.0196	1

## Sheet: Table S4
Table S4 - Multi-level pairwise analysis with Bonferroni correction post-PERMANOVA on bacterial (16S) and fungal (ITS) compositions with both Weighted Unifrac and Bray-Curtis Distances
		Weighted UniFrac					Bray-Curtis
	Pairs	Sum Sq	F. Model	R2	p.value	adjusted p.value	Sum Sq	F. Model	R2	p.value	adjusted p.value
16S	Hantu vs Jong	0.4063	2.3059	0.07366	0.045	0.27	0.1485	2.0907	0.06724	0.09	0.54
	Hantu vs Semakau	0.2949	1.8303	0.05937	0.105	0.63	0.117	1.7856	0.058	0.136	0.816
	Hantu vs Tekukor	0.5708	3.5307	0.9408	0.013	0.078	0.1466	2.2187	0.06126	0.083	0.498
	Jong vs Semakau	0.5	4.1296	0.3405	0.022	0.132	0.2104	4.8108	0.3755	0.019	0.114
	Jong vs Tekukor	0.5527	4.0069	0.2356	0.016	0.096	0.1961	3.6602	0.2197	0.036	0.216
	Semakau vs Tekukor	0.2006	1.925	0.129	0.121	0.726	0.049	1.185	0.08354	0.242	1
ITS	Hantu vs Jong	1.0359	3.9833	0.1286	0.001	0.006	1.3189	3.8327	0.1234	0.001	0.006
	Hantu vs Semakau	0.4955	1.8933	0.0655	0.009	0.054	0.6068	1.7159	0.0598	0.019	0.114
	Hantu vs Tekukor	0.2962	1.0293	0.0321	0.395	1	0.4157	1.1083	0.0345	0.308	1
	Jong vs Semakau	0.6064	3.3417	0.2946	0.032	0.192	0.7025	2.7824	0.258	0.018	0.108
	Jong vs Tekukor	0.8853	3.2111	0.2111	0.005	0.03	1.1396	3.3363	0.2175	0.002	0.012
	Semakau vs Tekukor	0.5553	1.9871	0.1421	0.004	0.024	0.6601	1.8183	0.1316	0.006	0.036

## Sheet: Table S5
Table S5 - (A) Identities of 16S and ITS ASVs unique to each site and (B) shared across the four sites.
(A)							(B)
Pulau Hantu							ASVs shared across all four sites
16S			ITS				16S			ITS
ASV ID	Family	Genus	ASV ID	Family	Genus		ASV ID	Family	Genus	ASV ID	Family	Genus
ASV130	Shewanellaceae	Psychrobium	ASV53	Hymenochaetaceae	Pyrrhoderma		ASV1	Mycoplasmataceae	Mycoplasma	ASV4	Agaricaceae	Leucoagaricus
ASV171	Nitrincolaceae	Neptunomonas	ASV63	Corticiaceae	Duportella		ASV9	Vibrionaceae	Vibrio	ASV27	Psathyrellaceae	Coprinellus
ASV208	Cellvibrionaceae	Candidatus Endobugula	ASV66	Anteagloniaceae	Anteaglonium		ASV14	Endozoicomonadaceae	Endozoicomonas	ASV31	Polyporaceae	Earliella
ASV331	Vibrionaceae	Grimontia	ASV73	Vuilleminiaceae	Vuilleminia		ASV16	Spongiibacteraceae	BD1-7 clade	ASV33	Meripilaceae	Rigidoporus
ASV353	Rhodobacteraceae	Donghicola	ASV121	Polyporaceae	Epithele		ASV31	Colwelliaceae	Thalassotalea	ASV36	Physalacriaceae	Flammulina
ASV388	Arenicellaceae	Perspicuibacter	ASV124	Botryobasidiaceae	Botryobasidium		ASV34	Pseudoalteromonadaceae	Pseudoalteromonas	ASV44	Hymenochaetaceae	Phellinus
ASV405	Weeksellaceae	Chryseobacterium	ASV127	Fomitopsidaceae	Sebipora		ASV39	Saccharospirillaceae	Thalassolituus	ASV47	Polyporaceae	Grammothele
ASV418	Hyphomonadaceae	Hyphomonas	ASV157	Agaricales_fam_Incertae_sedis	Chondrostereum		ASV41	Nitrincolaceae	Marinobacterium	ASV60	Peniophoraceae	Peniophora
ASV512	Stappiaceae	Pseudovibrio	ASV165	Lachnocladiaceae	Asterostroma		ASV47	Alteromonadaceae	Alteromonas	ASV65	Mortierellaceae	Mortierella
ASV591	Vibrionaceae	Catenococcus	ASV174	Hymenochaetales_fam_Incertae_sedis	Trichaptum		ASV53	Fusibacteraceae	Fusibacter	ASV85	Meruliaceae	Phlebia
ASV593	Arcobacteraceae	Malaciobacter	ASV181	Hydnodontaceae	Fibrodontia		ASV56	Shewanellaceae	Ferrimonas	ASV135	Ganodermataceae	Ganoderma
ASV643	Rhizobiaceae	Lentilitoribacter	ASV186	Pleurotaceae	Hohenbuehelia		ASV60	Pseudoalteromonadaceae	Algicola	ASV523	Aspergillaceae	Penicillium
ASV647	Flavobacteriaceae	Pseudofulvibacter	ASV187	Meruliaceae	Megasporia		ASV64	Alteromonadaceae	Aestuariibacter
ASV656	Saccharospirillaceae	Bermanella	ASV241	Polyporaceae	Neofomitella		ASV67	Nitrincolaceae	Amphritea
ASV670	Arenicellaceae	HTCC5015	ASV298	Cyphellaceae	Henningsomyces		ASV68	Simkaniaceae	Simkania
ASV677	Alteromonadaceae	Aliiglaciecola	ASV332	Marasmiaceae	Marasmius		ASV79	Oceanospirillaceae	Oceanospirillum
ASV700	Colwelliaceae	Colwellia	ASV334	Orbiliaceae	Arthrobotrys		ASV83	Pseudoalteromonadaceae	Psychrosphaera
ASV751	Saprospiraceae	Saprospira	ASV390	Hymenochaetaceae	Phylloporia		ASV85	Shewanellaceae	Shewanella
ASV758	Colwelliaceae	Thalassomonas	ASV391	Auriculariaceae	Auricularia		ASV86	Lentisphaeraceae	Lentisphaera
ASV785	Prevotellaceae	Prevotella_7	ASV407	Psathyrellaceae	Coprinopsis		ASV96	Saccharospirillaceae	Oleispira
ASV802	Flavobacteriaceae	Aureivirga	ASV455	Steccherinaceae	Ceriporiopsis		ASV97	Flavobacteriaceae	Aquibacter
ASV805	Weeksellaceae	Cloacibacterium	ASV463	Polyporaceae	Polyporus		ASV98	Flavobacteriaceae	Tenacibaculum
ASV818	Alteromonadaceae	Agaribacter	ASV473	Sebacinaceae	Chaetospermum		ASV118	Pseudomonadaceae	Pseudomonas
ASV859	Flavobacteriaceae	Formosa	ASV593	Meruliaceae	Hydnophlebia		ASV128	Fokiniaceae	MD3-55
ASV879	Flavobacteriaceae	Dokdonia	ASV606	Wiesneriomycetaceae	Spissiomyces		ASV154	Cyanobiaceae	Synechococcus CC9902
ASV957	Acanthopleuribacteraceae	Acanthopleuribacter	ASV624	Saccharomycetaceae	Lachancea		ASV159	Corynebacteriaceae	Corynebacterium
ASV1027	Rhodobacteraceae	Marivivens	ASV637	Lachnocladiaceae	Vararia		ASV165	Moraxellaceae	Acinetobacter
ASV1037	Bifidobacteriaceae	Bifidobacterium	ASV647	Irpicaceae	Gloeoporus		ASV167	Francisellaceae	[Caedibacter] taeniospiralis group
ASV1048	Rhodobacteraceae	Epibacterium	ASV652	Rickenellaceae	Sidera		ASV174	Rubritaleaceae	Rubritalea
ASV1049	Kangiellaceae	Kangiella	ASV701	Polyporaceae	Lopharia		ASV193	Cyanobiaceae	Cyanobium PCC-6307
ASV1077	Actinomycetaceae	Varibaculum	ASV720	Polyporaceae	Pycnoporus		ASV219	Xanthomonadaceae	Stenotrophomonas
ASV1094	Flavobacteriaceae	Kordia	ASV731	Podoscyphaceae	Podoscypha		ASV265	Hyphomonadaceae	Maricaulis
ASV1126	Rhizobiaceae	Allorhizobium-Neorhizobium-Pararhizobium-Rhizobium	ASV746	Phanerochaetaceae	Phaeophlebiopsis		ASV266	Cryomorphaceae	NS10 marine group
ASV1142	Planococcaceae	Kurthia	ASV749	Neomassarinaceae	Neomassarina		ASV311	Flammeovirgaceae	Flammeovirga
ASV1172	Microbulbiferaceae	Microbulbifer	ASV770	Cordycipitaceae	Simplicillium		ASV348	Staphylococcaceae	Staphylococcus
ASV1178	Litoricolaceae	Litoricola	ASV865	Polyporaceae	Hexagonia		ASV397	Kordiimonadaceae	Kordiimonas
ASV1184	Defluviitaleaceae	Defluviitaleaceae UCG-011	ASV880	Phyllostictaceae	Phyllosticta		ASV432	Pirellulaceae	Blastopirellula
ASV1193	Atopobiaceae	Atopobium	ASV884	Malasseziaceae	Malassezia		ASV465	Kangiellaceae	Aliikangiella
ASV1202	Steroidobacteraceae	Steroidobacter					ASV563	Streptococcaceae	Streptococcus
ASV1214	Flavobacteriaceae	Lutibacter					ASV599	Saprospiraceae	Aureispira
ASV1224	Spirosomaceae	Flectobacillus					ASV852	Cyclobacteriaceae	Marinoscillum
ASV1240	Oligoflexaceae	Pseudobacteriovorax					ASV911	Flavobacteriaceae	Flavobacterium
ASV1301	Microscillaceae	Ohtaekwangia					ASV1067	Family XI	Peptoniphilus
ASV1302	Pirellulaceae	Pir4 lineage					ASV1201	Clade I	Clade Ia
ASV1321	Planococcaceae	Chryseomicrobium
ASV1336	Oxalobacteraceae	Duganella
ASV1342	Cellvibrionaceae	Agarilytica
ASV1347	Anaeromyxobacteraceae	Anaeromyxobacter
ASV1349	Neisseriaceae	Neisseria
ASV1424	Rhodobacteraceae	Aestuariicoccus
ASV1429	Puniceicoccaceae	MB11C04 marine group
ASV1436	Spirochaetaceae	Spirochaeta 2
ASV1441	Halieaceae	Parahaliea
ASV1461	Porticoccaceae	C1-B045
ASV1465	Crocinitomicaceae	Lishizhenia
ASV1486	Pedosphaeraceae	DEV114
ASV1495	Veillonellaceae	Dialister
ASV1496	Alteromonadaceae	Alishewanella
ASV1553	Kangiellaceae	Pleionea
ASV1586	Rhizobiales Incertae Sedis	Bauldia
ASV1618	Elsteraceae	Aliidongia
ASV1622	Gemmataceae	Gemmata
ASV1646	Nitrosomonadaceae	IS-44
ASV1690	Staphylococcaceae	Macrococcus
ASV1697	Chitinophagaceae	Flavisolibacter
ASV1699	Halomonadaceae	Candidatus Portiera
ASV1703	Prolixibacteraceae	Draconibacterium
ASV1708	Saccharospirillaceae	Litoribacillus
ASV1717	Alcaligenaceae	Verticiella
ASV1731	Carnobacteriaceae	Dolosigranulum
ASV1733	Pedosphaeraceae	SCGC AAA164-E04
ASV1736	Flavobacteriaceae	Polaribacter
ASV1737	Desulfosarcinaceae	Sva0081 sediment group
ASV1739	Gaiellaceae	Gaiella
ASV1767	Chitinivibrionaceae	possible genus 03
ASV1773	Solibacteraceae	Candidatus Solibacter
ASV1789	Saprospiraceae	Lewinella
ASV1805	Rhodobacteraceae	Ascidiaceihabitans
ASV1848	Neisseriaceae	Eikenella
ASV1859	Rhodobacteraceae	Pseudophaeobacter
ASV1891	Saprospiraceae	Rubidimonas
ASV1905	Xiphinematobacteraceae	Candidatus Xiphinematobacter
ASV1919	Nitrosococcaceae	SZB85
ASV1970	Flavobacteriaceae	NS2b marine group
ASV1974	Hyphomicrobiaceae	Hyphomicrobium
ASV1975	Unknown Family	Candidatus Ovatusbacter
ASV1977	Unknown Family	Acidibacter
ASV1985	Flavobacteriaceae	Flavirhabdus
ASV2031	Unknown Family	Endothiovibrio
ASV2032	Halieaceae	Luminiphilus
ASV2034	Lachnospiraceae	Blautia
ASV2038	Pseudohongiellaceae	Pseudohongiella
ASV2049	Chthoniobacteraceae	Candidatus Udaeobacter
ASV2055	Micrococcaceae	Nesterenkonia
ASV2057	Arcobacteraceae	Poseidonibacter
ASV2070	Bernardetiaceae	Garritya
ASV2112	Endozoicomonadaceae	Zooshikella
ASV2127	Hydrogenophilaceae	Tepidiphilus
ASV2131	Microscillaceae	Hassallia
ASV2132	Microbacteriaceae	Agromyces
ASV2139	Nitrosomonadaceae	Ellin6067
ASV2213	Gemellaceae	Gemella
ASV2215	Chroococcidiopsaceae	Chroococcidiopsis SAG 2023
ASV2232	Weeksellaceae	Chishuiella
ASV2235	Rhizobiales Incertae Sedis	Phreatobacter
ASV2236	Nocardioidaceae	Aeromicrobium
ASV2239	Rhodanobacteraceae	Ahniella
ASV2243	Beijerinckiaceae	Bosea
ASV2254	Haliangiaceae	Haliangium
ASV2275	Synergistaceae	Jonquetella
ASV2321	Piscirickettsiaceae	Piscirickettsia
ASV2322	Rhodothermaceae	Rubrivirga
ASV2338	Xanthomonadaceae	Pseudoxanthomonas
ASV2342	Diplorickettsiaceae	Aquicella
ASV2343	Tsukamurellaceae	Tsukamurella
ASV2346	Chthoniobacteraceae	Chthoniobacter
ASV2347	Moraxellaceae	Alkanindiges
ASV2351	Chitinophagaceae	Aurantisolimonas
ASV2354	Peptostreptococcaceae	Tepidibacter
ASV2372	Puniceicoccaceae	Verruc-01
ASV2389	Thioglobaceae	SUP05 cluster
ASV2457	Xanthobacteraceae	Xanthobacter
ASV2462	Flavobacteriaceae	Gramella
ASV2475	Koribacteraceae	Candidatus Koribacter
ASV2501	Ilumatobacteraceae	Ilumatobacter
ASV2506	Comamonadaceae	Tepidimonas
ASV2542	Phycisphaeraceae	Urania-1B-19 marine sediment group
ASV2548	Rubrobacteriaceae	Rubrobacter
ASV2569	Pyrinomonadaceae	RB41
ASV2597	Burkholderiaceae	Lautropia
ASV2648	Thermoanaerobaculaceae	Subgroup 23
ASV2650	Thermacetogeniaceae	Syntrophaceticus
ASV2656	Acetobacteraceae	Roseomonas
ASV2658	Rubinisphaeraceae	SH-PL14
ASV2659	Rubritaleaceae	Roseibacillus
ASV2661	Cyanobacteriaceae	Symphothece PCC-7002
ASV2662	Sphingobacteriaceae	Arcticibacter
ASV2674	Desulfocapsaceae	Desulfopila
ASV2743	Vibrionaceae	Candidatus Photodesmus
Pulau Jong
16S			ITS
ASV ID	Family	Genus	ASV ID	Family	Genus
ASV855	Selenomonadaceae	Centipeda	ASV38	Polyporaceae	Coriolopsis
ASV1073	Lactobacillaceae	Lactobacillus	ASV42	Trechisporales_fam_Incertae_sedis	Sistotremastrum
ASV1101	Vagococcaceae	Vagococcus	ASV64	Cantharellales_fam_Incertae_sedis	Sistotrema
ASV1135	Bacillaceae	Geobacillus	ASV495	Trichocomaceae	Talaromyces
ASV1226	Rhizobiaceae	Aureimonas
ASV1227	Oxalobacteraceae	Massilia
ASV1266	Gemmataceae	Fimbriiglobus
ASV1448	Moraxellaceae	Perlucidibaca
ASV1667	Flavobacteriaceae	Nonlabens
ASV1869	Actinomycetaceae	Actinotignum
ASV2088	Methylophilaceae	OM43 clade
ASV2396	Spirosomaceae	Taeseokella
ASV2406	Defferrisomataceae	Deferrisoma
ASV2410	Halococcaceae	Halalkalicoccus
ASV2611	Hyphomonadaceae	Ponticaulis
Pulau Tekukor
16S			ITS
ASV ID	Family	Genus	ASV ID	Family	Genus
ASV891	Sphingobacteriaceae	Pedobacter	ASV69	Tricholomataceae	Resupinatus
ASV953	Cyclobacteriaceae	Algoriphagus	ASV485	Agaricaceae	Agaricus
ASV1256	Veillonellaceae	Anaeroglobus	ASV525	Aplosporellaceae	Aplosporella
ASV1361	Cryomorphaceae	Luteibaculum	ASV540	Gloeophyllaceae	Veluticeps
ASV1362	Pasteurellaceae	Actinobacillus	ASV614	Phanerochaetaceae	Hyphodermella
ASV1391	Porphyromonadaceae	Porphyromonas	ASV634	Typhulaceae	Typhula
ASV1392	Prevotellaceae	Prevotella_9	ASV821	Physalacriaceae	Physalacria
ASV1483	Propionibacteriaceae	Cutibacterium
ASV1535	Desulfovibrionaceae	Desulfovibrio
ASV1611	Dermacoccaceae	Kytococcus
ASV1641	Rhizobiaceae	Martelella
ASV1643	Comamonadaceae	Acidovorax
ASV1726	Parachlamydiaceae	Neochlamydia
ASV1819	Thalassospiraceae	Thalassospira
ASV1880	Nitrospinaceae	Nitrospina
ASV1946	Desulfovibrionaceae	Halodesulfovibrio
ASV2013	Thermoactinomycetaceae	Pasteuria
ASV2018	Spongiibacteraceae	Litorivivens
ASV2020	Sphingomonadaceae	Sphingorhabdus
ASV2101	Family XI	Parvimonas
ASV2198	Lachnospiraceae	[Eubacterium] hallii group
ASV2199	Lachnospiraceae	Fusicatenibacter
ASV2305	Blastocatellaceae	Blastocatella
ASV2530	Saccharimonadaceae	Candidatus Saccharimonas
ASV2616	Psychromonadaceae	Agarivorans
ASV2756	SAR116 clade	Candidatus Puniceispirillum
ASV2762	Coxiellaceae	Coxiella
ASV2763	Nitrosococcaceae	MSB-1D1
Pulau Semakau
16S			ITS
ASV ID	Family	Genus	ASV ID	Family	Genus
ASV399	Microbacteriaceae	Leifsonia	ASV76	Phanerochaetaceae	Hapalopilus
ASV1149	Phycisphaeraceae	CL500-3	ASV269	Polyporaceae	Microporus
ASV1637	Kiritimatiellaceae	R76-B128	ASV360	Exidiaceae	Exidia
ASV1759	Flammeovirgaceae	Rapidithrix	ASV379	Pleosporales_fam_Incertae_sedis	Pseudochaetosphaeronema
ASV1940	Myxococcaceae	P3OB-42	ASV445	Hymenochaetaceae	Inonotus
ASV2296	Paenibacillaceae	Paenibacillus	ASV596	Meripilaceae	Physisporinus
ASV2614	Family XI	Finegoldia	ASV610	Pilocarpaceae	Fellhanera

## Sheet: Table S6
Table S6 - (A) Network centrality metrics and the identity of the nodes (B) Weights of the correlation between nodes in the network
(A)												(B)
Id	Label	Taxonomy	Kingdom	Alpha Centrality	Weighted Vertex Degree	Betweenness Centrality	Louvain	Eccentricity	Degree			Weight	Source	Target	Type	Negative
7	7	ASV31:f__Colwelliaceae	Bacteria	4.29432	1.55597	1502	3	6	11			0.0933035	64	116	Undirected	positive
6	6	ASV23:f__Crocinitomicaceae	Bacteria	2.04216	0.77253	588	4	7	9			0.0535393	42	116	Undirected	positive
44	44	ASV233:f__Nitrosomonadaceae	Bacteria	1.11991	0.461359	316	3	8	8			0.0305979	65	116	Undirected	positive
61	61	ASV397:f__Kordiimonadaceae	Bacteria	1.30069	0.501022	744	3	7	8			0.0563807	33	116	Undirected	positive
42	42	ASV225:f__Oleiphilaceae	Bacteria	2.2341	0.478775	336	2	6	7			0.0380428	55	84	Undirected	positive
9	9	ASV39:f__Saccharospirillaceae	Bacteria	2.29696	0.78516	586	2	7	7			0.0614729	7	84	Undirected	negative
10	10	ASV41:f__Nitrincolaceae	Bacteria	4.32595	1.13358	512	2	6	7			0.0293595	69	84	Undirected	positive
11	11	ASV47:f__Alteromonadaceae	Bacteria	2.03236	0.692304	582	3	7	7			0.0953769	93	84	Undirected	positive
51	51	ASV278:f__Kiloniellaceae	Bacteria	1.15435	0.368002	577	7	6	7			0.0335477	72	118	Undirected	negative
32	32	ASV168:f__Moraxellaceae	Bacteria	2.42784	0.832107	214	8	8	7			0.0251913	57	118	Undirected	negative
16	16	ASV56:f__Shewanellaceae	Bacteria	1.20595	0.321972	371	1	8	6			0.0111618	86	85	Undirected	positive
31	31	ASV159:f__Corynebacteriaceae	Bacteria	0.85965	0.447855	308	2	6	6			0.0490528	87	85	Undirected	positive
59	59	ASV352:f__Alcanivoracaceae1	Bacteria	1.72402	0.472749	455	4	7	6			0.0111618	85	86	Undirected	positive
36	36	ASV190:f__SCGC AAA286-E23	Bacteria	1.5323	0.319173	517	4	7	6			0.0271548	49	86	Undirected	positive
93	93	ASV1256:f__Veillonellaceae	Bacteria	1.37066	0.370301	517	1	8	5			0.0512018	59	86	Undirected	positive
76	76	ASV785:f__Prevotellaceae	Bacteria	1.34657	0.354011	404	1	7	5			0.0541751	47	87	Undirected	negative
33	33	ASV174:f__Rubritaleaceae	Bacteria	1.46881	0.26568	127	2	6	5			0.0569238	59	87	Undirected	positive
88	88	ASV1122:f__Legionellaceae	Bacteria	0.786859	0.182598	156	2	7	5			0.0490528	85	87	Undirected	positive
20	20	ASV79:f__Oceanospirillaceae	Bacteria	2.88312	0.806461	231	2	6	5			0.0217787	50	88	Undirected	positive
24	24	ASV126:f__Bacteriovoracaceae	Bacteria	1.01081	0.213424	162	2	7	5			0.0303341	42	88	Undirected	negative
12	12	ASV48:f__Pseudoalteromonadaceae	Bacteria	2.61131	0.479942	48	3	7	5			0.0699465	9	88	Undirected	negative
57	57	ASV321:f__Alcaligenaceae	Bacteria	1.16668	0.284318	171	6	8	5			0.0241287	7	88	Undirected	negative
46	46	ASV254:f__Burkholderiaceae	Bacteria	1.21763	0.256354	179	6	8	5			0.0364097	8	88	Undirected	positive
23	23	ASV118:f__Pseudomonadaceae	Bacteria	2.21785	0.652184	121	7	8	5			0.0760421	51	89	Undirected	negative
58	58	ASV348:f__Staphylococcaceae	Bacteria	1.69001	0.444373	165	7	7	5			0.125431	44	90	Undirected	positive
45	45	ASV240:f__Xanthobacteraceae	Bacteria	1.73526	0.422673	157	7	7	5			0.0289578	11	90	Undirected	negative
95	95	ASV1574:f__Beijerinckiaceae	Bacteria	1.80209	0.494222	136	8	7	5			0.00624491	60	91	Undirected	positive
41	41	ASV219:f__Xanthomonadaceae	Bacteria	1.42185	0.440918	299	8	7	5			0.186846	78	91	Undirected	positive
52	52	ASV288:f__Enterobacteriaceae	Bacteria	1.28954	0.270527	350	8	7	5			0.068405	27	23	Undirected	positive
27	27	ASV151:f__Mitochondria	Bacteria	1.3056	0.213145	200	1	7	4			0.156638	58	23	Undirected	positive
3	3	ASV14:f__Endozoicomonadaceae	Bacteria	1.18754	0.279491	224	2	7	4			0.147131	45	23	Undirected	positive
68	68	ASV563:f__Streptococcaceae	Bacteria	0.71839	0.182064	15	3	7	4			0.0568753	53	23	Undirected	positive
64	64	ASV465:f__Kangiellaceae	Bacteria	1.22036	0.279023	229	4	7	4			0.223134	32	23	Undirected	positive
28	28	ASV153:f__Saprospiraceae	Bacteria	1.29506	0.195882	126	4	7	4			0.0933649	77	92	Undirected	positive
56	56	ASV318:f__Devosiaceae	Bacteria	1.72314	0.503944	306	4	8	4			0.0953769	84	93	Undirected	positive
49	49	ASV265:f__Hyphomonadaceae	Bacteria	1.0545	0.180712	511	5	7	4			0.0294313	16	93	Undirected	negative
8	8	ASV38:f__Fusobacteriaceae	Bacteria	2.6425	0.462848	160	5	7	4			0.0734949	57	93	Undirected	positive
40	40	ASV212:f__Leptotrichiaceae	Bacteria	3.96197	1.06283	195	5	8	4			0.166152	76	93	Undirected	positive
15	15	ASV54:f__Rhodobacteraceae	Bacteria	1.66903	0.399553	657	5	7	4			0.00584587	82	93	Undirected	positive
73	73	ASV705:f__Caulobacteraceae	Bacteria	1.17416	0.266551	138	6	7	4			0.0471337	20	24	Undirected	positive
53	53	ASV308:f__Comamonadaceae	Bacteria	1.17403	0.177587	49	7	7	4			0.0759446	67	24	Undirected	negative
84	84	ASV1077:f__Actinomycetaceae	Bacteria	0.932858	0.224252	96	8	7	4			0.00491005	38	24	Undirected	positive
65	65	ASV483:f__Temperatibacteraceae	Bacteria	1.33587	0.269712	663	9	7	4			0.00680808	42	24	Undirected	positive
39	39	ASV208:f__Cellvibrionaceae	Bacteria	1.01994	0.139552	451	9	8	4			0.0786274	73	24	Undirected	negative
116	116	ASV101:f__Hymenochaetales_fam_Incertae_sedis	Fungi	1.35716	0.233821	282	2	7	4			0.0594607	95	94	Undirected	positive
82	82	ASV970:f__Actinomarinaceae	Bacteria	1.31755	0.252028	102	1	8	3			0.210375	96	94	Undirected	positive
50	50	ASV271:f__Pirellulaceae	Bacteria	1.04212	0.050234	64	2	7	3			0.0684939	18	25	Undirected	positive
18	18	ASV68:f__Simkaniaceae	Bacteria	0.879609	0.191074	157	3	7	3			0.20089	43	25	Undirected	positive
25	25	ASV128:f__Fokiniaceae	Bacteria	1.41425	0.356501	134	3	7	3			0.0871175	26	25	Undirected	positive
74	74	ASV717:f__Halomonadaceae	Bacteria	0.810426	0.215602	63	3	7	3			0.0180626	51	26	Undirected	negative
86	86	ASV1093:f__Bdellovibrionaceae	Bacteria	1.12881	0.089518	174	4	7	3			0.0871175	25	26	Undirected	positive
87	87	ASV1103:f__NS7 marine group	Bacteria	1.09359	0.160152	46	4	8	3			0.0973029	17	3	Undirected	negative
47	47	ASV257:f__Marinomonadaceae	Bacteria	1.04933	0.178895	102	4	8	3			0.0268573	50	3	Undirected	positive
62	62	ASV405:f__Weeksellaceae	Bacteria	0.879837	0.1109	251	4	6	3			0.107349	72	3	Undirected	positive
55	55	ASV315:f__Cardiobacteriaceae	Bacteria	0.69832	0.208262	0	5	7	3			0.0479819	8	3	Undirected	positive
21	21	ASV82:f__Marinifilaceae	Bacteria	4.36788	1.00731	101	5	8	3			0.114381	12	4	Undirected	positive
72	72	ASV695:f__Dermacoccaceae	Bacteria	1.23718	0.260868	108	6	8	3			0.387061	20	4	Undirected	positive
13	13	ASV50:f__Leptospiraceae	Bacteria	0.991096	0.397669	133	6	7	3			0.0806545	32	27	Undirected	positive
22	22	ASV86:f__Lentisphaeraceae	Bacteria	0.770151	0.390414	95	6	8	3			0.0469707	16	27	Undirected	negative
69	69	ASV614:f__Family XI	Bacteria	1.34699	0.187912	39	8	8	3			0.068405	23	27	Undirected	positive
96	96	ASV1624:f__SAR116 clade	Bacteria	1.47376	0.325169	88	8	7	3			0.0171151	31	27	Undirected	positive
30	30	ASV155:f__Micrococcaceae	Bacteria	1.71417	0.350986	7	8	8	3			0.109518	36	28	Undirected	positive
66	66	ASV521:f__Sphingobacteriaceae	Bacteria	1.5518	0.279817	38	8	8	3			0.00616207	99	28	Undirected	positive
60	60	ASV388:f__Arenicellaceae	Bacteria	1.14658	0.116627	0	9	9	3			0.0318544	6	28	Undirected	positive
78	78	ASV867:f__Nitrosopumilaceae	Bacteria	1.34016	0.279844	101	9	9	3			0.0483477	49	28	Undirected	positive
99	99	ASV2:f__Debaryomycetaceae	Fungi	1.81925	0.451539	154	4	8	3			0.0563367	45	30	Undirected	positive
127	127	ASV332:f__Marasmiaceae	Fungi	1.15302	0.132163	203	9	8	3			0.0915483	69	30	Undirected	positive
75	75	ASV728:f__Sphingomonadaceae	Bacteria	1.01916	0.034783	102	1	9	2			0.2031	32	30	Undirected	positive
14	14	ASV53:f__Fusibacteraceae	Bacteria	2.97685	0.477924	54	1	9	2			0.0273544	75	119	Undirected	positive
67	67	ASV535:f__Solimonadaceae	Bacteria	0.696597	0.174613	0	2	8	2			0.0169987	124	120	Undirected	positive
17	17	ASV63:f__Flavobacteriaceae	Bacteria	1.02825	0.16772	151	2	7	2			0.0656753	41	95	Undirected	positive
5	5	ASV16:f__Spongiibacteraceae	Bacteria	0.879233	0.121312	0	2	7	2			0.10705	96	95	Undirected	positive
90	90	ASV1149:f__Phycisphaeraceae	Bacteria	1.08162	0.154389	0	3	8	2			0.0594607	94	95	Undirected	positive
4	4	ASV15:f__Arcobacteraceae	Bacteria	2.41463	0.501442	12	3	7	2			0.193487	66	95	Undirected	positive
97	97	ASV1835:f__S25-593	Bacteria	0.928468	0.105677	0	3	8	2			0.0685493	32	95	Undirected	positive
85	85	ASV1081:f__Halieaceae	Bacteria	1.06624	0.060215	0	4	8	2			0.0365636	10	31	Undirected	negative
70	70	ASV623:f__Sneathiellaceae	Bacteria	1.50385	0.292307	70	4	8	2			0.0779123	5	31	Undirected	positive
77	77	ASV801:f__AEGEAN-169 marine group	Bacteria	1.01812	0.173139	102	5	8	2			0.0918474	51	31	Undirected	negative
34	34	ASV185:f__Cryomorphaceae	Bacteria	0.961684	0.170625	34	6	8	2			0.148698	58	31	Undirected	positive
71	71	ASV671:f__Carnobacteriaceae	Bacteria	1.40484	0.288206	13	6	8	2			0.0757179	20	31	Undirected	negative
26	26	ASV132:f__Francisellaceae	Bacteria	1.10235	0.10518	74	7	7	2			0.0171151	27	31	Undirected	positive
35	35	ASV189:f__Terasakiellaceae	Bacteria	2.73561	0.497563	104	7	6	2			0.0433996	10	5	Undirected	negative
94	94	ASV1260:f__NS9 marine group	Bacteria	1.4172	0.269836	0	8	8	2			0.0779123	31	5	Undirected	positive
91	91	ASV1158:f__Unknown Family	Bacteria	1.25757	0.193091	0	9	10	2			0.210375	94	96	Undirected	positive
118	118	ASV108:f__Aureobasidiaceae	Fungi	0.929105	0.058739	25	6	9	2			0.10705	95	96	Undirected	positive
2	2	ASV9:f__Vibrionaceae	Bacteria	1.22705	0.188272	0	1	9	1			0.0077434	42	96	Undirected	negative
81	81	ASV957:f__Acanthopleuribacteraceae	Bacteria	1.14031	0.106492	0	1	9	1			0.0806545	27	32	Undirected	positive
38	38	ASV205:f__Stappiaceae	Bacteria	1.00496	0.00491	0	2	8	1			0.0685493	95	32	Undirected	positive
43	43	ASV228:f__Rickettsiaceae	Bacteria	1.28411	0.20089	0	3	8	1			0.223134	23	32	Undirected	positive
98	98	ASV2210:f__Microtrichaceae	Bacteria	1.18923	0.168968	0	3	9	1			0.0806425	66	32	Undirected	positive
54	54	ASV311:f__Flammeovirgaceae	Bacteria	1.06758	0.051959	0	3	8	1			0.2031	30	32	Undirected	positive
83	83	ASV973:f__Chitinophagaceae	Bacteria	0.959484	0.03115	0	3	8	1			0.109022	52	32	Undirected	positive
19	19	ASV76:f__Cyclobacteriaceae	Bacteria	1.35184	0.172288	0	4	8	1			0.067004	69	32	Undirected	positive
80	80	ASV908:f__SAR86 clade	Bacteria	1.11942	0.113806	0	4	9	1			0.141531	9	33	Undirected	positive
92	92	ASV1201:f__Clade I	Bacteria	1.09506	0.093365	0	5	9	1			0.0364342	42	33	Undirected	positive
63	63	ASV426:f__Marinilabiliaceae	Bacteria	2.19178	0.300804	0	5	9	1			0.0563807	116	33	Undirected	positive
89	89	ASV1123:f__OM182 clade	Bacteria	0.912221	0.076042	0	7	7	1			0.00735728	61	33	Undirected	positive
119	119	ASV156:f__Tubeufiaceae	Fungi	1.02788	0.027354	0	1	10	1			0.0239766	13	33	Undirected	negative
105	105	ASV43:f__Meruliaceae	Fungi	0.988647	0.010138	0	3	9	1			0.0272332	44	97	Undirected	positive
110	110	ASV65:f__Mortierellaceae	Fungi	1.04234	0.020732	0	4	8	1			0.0784434	61	97	Undirected	negative
129	129	ASV565:f__Chaetothyriales_fam_Incertae_sedis	Fungi	0.961534	0.018836	0	4	8	1			0.0882229	22	34	Undirected	positive
107	107	ASV49:f__Meripilaceae	Fungi	1.13172	0.107938	0	4	8	1			0.0824019	52	34	Undirected	negative
125	125	ASV249:f__Didymosphaeriaceae	Fungi	1.00326	0.002831	0	9	9	1			0.131424	51	35	Undirected	positive
115	115	ASV99:f__Steccherinaceae	Fungi	1.12155	0.105416	0	9	9	1			0.36614	10	35	Undirected	positive
124	124	ASV228:f__Mycosphaerellaceae	Fungi	1.01729	0.016999	0	10	1	1			0.0367915	56	36	Undirected	positive
120	120	ASV157:f__Agaricales_fam_Incertae_sedis	Fungi	1.01729	0.016999	0	10	1	1			0.109518	28	36	Undirected	positive
1	1	ASV1:f__Mycoplasmataceae	Bacteria	1	0	0	10	0	0			0.0165864	64	36	Undirected	positive
29	29	ASV154:f__Cyanobiaceae	Bacteria	1	0	0	10	0	0			0.0134938	59	36	Undirected	positive
37	37	ASV195:f__Spiroplasmataceae	Bacteria	1	0	0	10	0	0			0.133749	6	36	Undirected	positive
48	48	ASV258:f__Rhizobiaceae	Bacteria	1	0	0	10	0	0			0.00903543	51	36	Undirected	positive
79	79	ASV874:f__Microscillaceae	Bacteria	1	0	0	10	0	0			0.308007	56	99	Undirected	positive
117	117	ASV104:f__Fomitopsidaceae	Fungi	1	0	0	10	0	0			0.00616207	28	99	Undirected	positive
121	121	ASV186:f__Pleurotaceae	Fungi	1	0	0	10	0	0			0.13737	6	99	Undirected	positive
100	100	ASV19:f__Agaricaceae	Fungi	1	0	0	10	0	0			0.00491005	24	38	Undirected	positive
122	122	ASV209:f__Orbiliaceae	Fungi	1	0	0	10	0	0			0.0526605	56	39	Undirected	negative
123	123	ASV227:f__Thyridiaceae	Fungi	1	0	0	10	0	0			0.0113473	78	39	Undirected	positive
126	126	ASV256:f__Irpicaceae	Fungi	1	0	0	10	0	0			0.0287316	60	39	Undirected	positive
101	101	ASV27:f__Psathyrellaceae	Fungi	1	0	0	10	0	0			0.0468124	65	39	Undirected	positive
102	102	ASV28:f__Ganodermataceae	Fungi	1	0	0	10	0	0			0.236953	8	40	Undirected	positive
103	103	ASV36:f__Physalacriaceae	Fungi	1	0	0	10	0	0			0.300804	63	40	Undirected	positive
104	104	ASV38:f__Polyporaceae	Fungi	1	0	0	10	0	0			0.422881	21	40	Undirected	positive
106	106	ASV44:f__Hymenochaetaceae	Fungi	1	0	0	10	0	0			0.102193	15	40	Undirected	negative
108	108	ASV51:f__Ceratobasidiaceae	Fungi	1	0	0	10	0	0			0.0566006	52	41	Undirected	positive
128	128	ASV523:f__Aspergillaceae	Fungi	1	0	0	10	0	0			0.0656753	95	41	Undirected	positive
109	109	ASV60:f__Peniophoraceae	Fungi	1	0	0	10	0	0			0.0379273	7	41	Undirected	negative
111	111	ASV71:f__Lachnocladiaceae	Fungi	1	0	0	10	0	0			0.0167432	76	41	Undirected	positive
112	112	ASV76:f__Phanerochaetaceae	Fungi	1	0	0	10	0	0			0.263972	71	41	Undirected	positive
113	113	ASV92:f__Hydnodontaceae	Fungi	1	0	0	10	0	0			0.168968	44	98	Undirected	positive
114	114	ASV93:f__Herpotrichiellaceae	Fungi	1	0	0	10	0	0			0.0535393	116	42	Undirected	positive
												0.00680808	24	42	Undirected	positive
												0.173207	9	42	Undirected	positive
												0.170709	10	42	Undirected	positive
												0.0364342	33	42	Undirected	positive
												0.0077434	96	42	Undirected	negative
												0.0303341	88	42	Undirected	negative
												0.0169987	120	124	Undirected	positive
												0.20089	25	43	Undirected	positive
												0.13737	99	6	Undirected	positive
												0.172288	19	6	Undirected	positive
												0.0207322	110	6	Undirected	positive
												0.0328899	62	6	Undirected	negative
												0.0318544	28	6	Undirected	positive
												0.154393	59	6	Undirected	positive
												0.0704172	17	6	Undirected	positive
												0.133749	36	6	Undirected	positive
												0.0188361	129	6	Undirected	negative
												0.00204234	68	44	Undirected	positive
												0.0101376	105	44	Undirected	negative
												0.125431	90	44	Undirected	positive
												0.168968	98	44	Undirected	positive
												0.0272332	97	44	Undirected	positive
												0.00188817	12	44	Undirected	negative
												0.0367373	61	44	Undirected	negative
												0.0889201	11	44	Undirected	negative
												0.0434197	73	45	Undirected	positive
												0.0563367	30	45	Undirected	positive
												0.0681962	57	45	Undirected	positive
												0.107589	58	45	Undirected	positive
												0.147131	23	45	Undirected	positive
												0.00283111	127	125	Undirected	positive
												0.0245315	73	46	Undirected	positive
												0.024234	71	46	Undirected	positive
												0.0186512	11	46	Undirected	negative
												0.158022	13	46	Undirected	positive
												0.0309149	57	46	Undirected	positive
												0.0109143	59	47	Undirected	negative
												0.0541751	87	47	Undirected	negative
												0.113806	80	47	Undirected	positive
												0.0254356	15	49	Undirected	positive
												0.0271548	86	49	Undirected	positive
												0.0797737	77	49	Undirected	negative
												0.0483477	28	49	Undirected	positive
												0.0268573	3	50	Undirected	positive
												0.00159764	10	50	Undirected	negative
												0.0217787	88	50	Undirected	positive
												0.0760421	89	51	Undirected	negative
												0.00379506	58	51	Undirected	negative
												0.0918474	31	51	Undirected	negative
												0.0180626	26	51	Undirected	negative
												0.00903543	36	51	Undirected	positive
												0.131424	35	51	Undirected	positive
												0.0377954	53	51	Undirected	negative
												0.109022	32	52	Undirected	positive
												0.0566006	41	52	Undirected	positive
												0.00568831	66	52	Undirected	positive
												0.0168148	62	52	Undirected	positive
												0.0824019	34	52	Undirected	negative
												0.0377954	51	53	Undirected	negative
												0.0276515	58	53	Undirected	positive
												0.0568753	23	53	Undirected	positive
												0.0552643	74	53	Undirected	positive
												0.0654285	68	7	Undirected	negative
												0.0241287	88	7	Undirected	negative
												0.0165555	76	7	Undirected	negative
												0.0614729	84	7	Undirected	negative
												0.247763	15	7	Undirected	positive
												0.0379273	41	7	Undirected	negative
												0.29349	11	7	Undirected	positive
												0.374801	10	7	Undirected	positive
												0.298474	12	7	Undirected	positive
												0.062191	9	7	Undirected	positive
												0.0737407	74	7	Undirected	negative
												0.051959	61	54	Undirected	positive
												0.0380428	84	55	Undirected	positive
												0.146058	11	55	Undirected	negative
												0.0241616	15	55	Undirected	negative
												0.0367915	36	56	Undirected	positive
												0.0526605	39	56	Undirected	negative
												0.106486	70	56	Undirected	positive
												0.308007	99	56	Undirected	positive
												0.0734949	93	57	Undirected	positive
												0.0309149	46	57	Undirected	positive
												0.0251913	118	57	Undirected	negative
												0.0681962	45	57	Undirected	positive
												0.0865206	22	57	Undirected	negative
												0.00283111	125	127	Undirected	positive
												0.0239162	65	127	Undirected	positive
												0.105416	115	127	Undirected	positive
												0.107589	45	58	Undirected	positive
												0.156638	23	58	Undirected	positive
												0.148698	31	58	Undirected	positive
												0.0276515	53	58	Undirected	positive
												0.00379506	51	58	Undirected	negative
												0.185821	70	59	Undirected	positive
												0.0569238	87	59	Undirected	positive
												0.154393	6	59	Undirected	positive
												0.0512018	86	59	Undirected	positive
												0.0109143	47	59	Undirected	negative
												0.0134938	36	59	Undirected	positive
												0.0479819	3	8	Undirected	positive
												0.0364097	88	8	Undirected	positive
												0.141503	21	8	Undirected	positive
												0.236953	40	8	Undirected	positive
												0.0816502	78	60	Undirected	positive
												0.0287316	39	60	Undirected	positive
												0.00624491	91	60	Undirected	positive
												0.0699465	88	9	Undirected	negative
												0.0834351	61	9	Undirected	positive
												0.173207	42	9	Undirected	positive
												0.141531	33	9	Undirected	positive
												0.0986684	67	9	Undirected	negative
												0.156181	20	9	Undirected	positive
												0.062191	7	9	Undirected	positive
												0.168386	65	61	Undirected	positive
												0.051959	54	61	Undirected	positive
												0.0311496	83	61	Undirected	negative
												0.0435549	18	61	Undirected	negative
												0.0367373	44	61	Undirected	negative
												0.0834351	9	61	Undirected	positive
												0.00735728	33	61	Undirected	positive
												0.0784434	97	61	Undirected	negative
												0.0328899	6	62	Undirected	negative
												0.0611953	64	62	Undirected	negative
												0.0168148	52	62	Undirected	positive
												0.170709	42	10	Undirected	positive
												0.0433996	5	10	Undirected	negative
												0.00159764	50	10	Undirected	negative
												0.0365636	31	10	Undirected	negative
												0.374801	7	10	Undirected	positive
												0.140367	20	10	Undirected	positive
												0.36614	35	10	Undirected	positive
												0.300804	40	63	Undirected	positive
												0.0101376	44	105	Undirected	negative
												0.0165864	36	64	Undirected	positive
												0.0933035	116	64	Undirected	positive
												0.0611953	62	64	Undirected	negative
												0.107938	107	64	Undirected	positive
												0.0289578	90	11	Undirected	negative
												0.0790248	18	11	Undirected	negative
												0.146058	55	11	Undirected	negative
												0.0186512	46	11	Undirected	negative
												0.0889201	44	11	Undirected	negative
												0.29349	7	11	Undirected	positive
												0.0372023	12	11	Undirected	positive
												0.0372023	11	12	Undirected	positive
												0.298474	7	12	Undirected	positive
												0.0279961	68	12	Undirected	negative
												0.00188817	44	12	Undirected	negative
												0.114381	4	12	Undirected	positive
												0.0305979	116	65	Undirected	positive
												0.0468124	39	65	Undirected	positive
												0.168386	61	65	Undirected	positive
												0.0239162	127	65	Undirected	positive
												0.107938	64	107	Undirected	positive
												0.158022	46	13	Undirected	positive
												0.0239766	33	13	Undirected	negative
												0.21567	22	13	Undirected	negative
												0.00568831	52	66	Undirected	positive
												0.0806425	32	66	Undirected	positive
												0.193487	95	66	Undirected	positive
												0.0349998	16	14	Undirected	positive
												0.442924	21	14	Undirected	positive
												0.0986684	9	67	Undirected	negative
												0.0759446	24	67	Undirected	negative
												0.0241616	55	15	Undirected	negative
												0.102193	40	15	Undirected	negative
												0.247763	7	15	Undirected	positive
												0.0254356	49	15	Undirected	positive
												0.0349998	14	16	Undirected	positive
												0.188272	2	16	Undirected	positive
												0.00742808	75	16	Undirected	negative
												0.0294313	93	16	Undirected	negative
												0.0469707	27	16	Undirected	negative
												0.0148702	76	16	Undirected	negative
												0.0865969	74	68	Undirected	positive
												0.0654285	7	68	Undirected	negative
												0.0279961	12	68	Undirected	negative
												0.00204234	44	68	Undirected	positive
												0.0188361	6	129	Undirected	negative
												0.067004	32	69	Undirected	positive
												0.0915483	30	69	Undirected	positive
												0.0293595	84	69	Undirected	positive
												0.185821	59	70	Undirected	positive
												0.106486	56	70	Undirected	positive
												0.0973029	3	17	Undirected	negative
												0.0704172	6	17	Undirected	positive
												0.0207322	6	110	Undirected	positive
												0.263972	41	71	Undirected	positive
												0.024234	46	71	Undirected	positive
												0.0684939	25	18	Undirected	positive
												0.0435549	61	18	Undirected	negative
												0.0790248	11	18	Undirected	negative
												0.107349	3	72	Undirected	positive
												0.0335477	118	72	Undirected	negative
												0.119972	73	72	Undirected	positive
												0.0434197	45	73	Undirected	positive
												0.119972	72	73	Undirected	positive
												0.0245315	46	73	Undirected	positive
												0.0786274	24	73	Undirected	negative
												0.0737407	7	74	Undirected	negative
												0.0865969	68	74	Undirected	positive
												0.0552643	53	74	Undirected	positive
												0.00742808	16	75	Undirected	negative
												0.0273544	119	75	Undirected	positive
												0.172288	6	19	Undirected	positive
												0.139691	82	76	Undirected	positive
												0.0165555	7	76	Undirected	negative
												0.166152	93	76	Undirected	positive
												0.0167432	41	76	Undirected	positive
												0.0148702	16	76	Undirected	negative
												0.387061	4	20	Undirected	positive
												0.0757179	31	20	Undirected	negative
												0.140367	10	20	Undirected	positive
												0.156181	9	20	Undirected	positive
												0.0471337	24	20	Undirected	positive
												0.0797737	49	77	Undirected	negative
												0.0933649	92	77	Undirected	positive
												0.442924	14	21	Undirected	positive
												0.141503	8	21	Undirected	positive
												0.422881	40	21	Undirected	positive
												0.0865206	57	22	Undirected	negative
												0.0882229	34	22	Undirected	positive
												0.21567	13	22	Undirected	negative
												0.186846	91	78	Undirected	positive
												0.0816502	60	78	Undirected	positive
												0.0113473	39	78	Undirected	positive
												0.188272	16	2	Undirected	positive
												0.113806	47	80	Undirected	positive
												0.106492	82	81	Undirected	positive
												0.00584587	93	82	Undirected	positive
												0.139691	76	82	Undirected	positive
												0.106492	81	82	Undirected	positive
												0.0311496	61	83	Undirected	negative
												0.105416	127	115	Undirected	positive

## Sheet: Figure S1
Figure S1 - Rarefaction curve for (A) bacteria and (B) fungi reads indicating sufficient sequencing depth to recover ASV diversity in each sample

## Sheet: Figure S2
Figure S2 - Stacked bar plot of the top 20 (A) bacterial and (B) fungal phyla for each island sampled.

## Sheet: Figure S3
Figure S3 - Stacked bar plot of the top 20 (A) bacterial and (B) fungal classes for each island sampled.

## Sheet: Figure S4
Figure S4 - Stacked bar plot of the top 20 (A) bacterial and (B) fungal orders for each island sampled.

[truncated: 1 more sheets: Figure S5]
